# Supplementary material for: Emerging Therapeutic Modalities and Pharmacotherapies in Neuropathic Pain Management: A Systematic Review and Meta-Analysis of Parallel Randomized Controlled Trials
Source: Pain Res Manag. 2024 Dec 26;2024:6782574. doi: 10.1155/prm/6782574 (PMC11695085; doi:10.1155/prm/6782574)
Supplement: Supporting Information 2 — Extracted data of the articles, including the study characteristics and outcomes. [file 6782574.f2.xlsx]

## Sheet: Studies
Zubcevic et al., 2023	Oral capsules of tetra-hydro-cannabinol (THC), cannabidiol (CBD) and their combination in peripheral neuropathic pain treatment
Bi et al., 2015	Effects of transcutaneous electrical nerve stimulation on pain in patients with spinal cord injury: a randomized controlled trial
Pei et al., 2019	Repetitive Transcranial Magnetic Stimulation at Different Frequencies for Postherpetic Neuralgia: A Double-Blind, Sham-Controlled, Randomized Trial
Serpell et al., 2014	A double-blind, randomized, placebo-controlled, parallel group study of THC/CBD spray in peripheral neuropathic pain treatment
Rice et al., 2021	Efficacy and safety of EMA401 in peripheral neuropathic pain: results of 2 randomised, double-blind, phase 2 studies in patients with postherpetic neuralgia and painful diabetic neuropathy
Rice et al., 2014	EMA401, an orally administered highly selective angiotensin II type 2 receptor antagonist, as a novel treatment for postherpetic neuralgia: a randomised, double-blind, placebo-controlled phase 2 clinical trial
Sun et al., 2019	Analgesia-enhancing effects of repetitive transcranial magnetic stimulation on neuropathic pain after spinal cord injury:An fNIRS study
Viel et al., 2021	Treatment impact on patient-reported outcomes in peripheral neuropathic pain: Comparing single intervention with topical high-concentration capsaicin to daily oral pregabalin
Malavera et al., 2016	Repetitive Transcranial Magnetic Stimulation for Phantom Limb Pain in Land Mine Victims: A Double-Blinded, Randomized, Sham-Controlled Trial
Kirmaci et al., 2023	The effect of Transcutaneous Electrical Nerve Stimulation (TENS) and Interferential Currents (IFC) on pain, functional capacity, and quality of life in patients with multiple sclerosis: A randomized controlled, single-blinded study
Yilmaz et al., 2014	The effect of repetitive transcranial magnetic stimulation on refractory neuropathic pain in spinal cord injury
Backonja et al., 2010	NGX-4010, a high-concentration capsaicin patch, for the treatment of postherpetic neuralgia: a randomized, double-blind, controlled study with an open-label extension
Kumar et al., 2007	Spinal cord stimulation versus conventional medical management for neuropathic pain: a multicentre randomised controlled trial in patients with failed back surgery syndrome
Webster et al., 2010	Effect of duration of postherpetic neuralgia on efficacy analyses in a multicenter, randomized, controlled study of NGX-4010, an 8% capsaicin patch evaluated for the treatment of postherpetic neuralgia
Sheng et al., 2022	Short-Term Spinal Cord Stimulation or Pulsed Radiofrequency for Elderly Patients with Postherpetic Neuralgia: A Prospective Randomized Controlled Trial
Rog et al., 2005	Randomized, controlled trial of cannabis-based medicine in central pain in multiple sclerosis
Nabi et al., 2021	Efficacy and safety of tens and duloxetine in patients with painful diabetic neuropathy: A single blind randomized clinical trial
Ma et al., 2015	High-Frequency Repetitive Transcranial Magnetic Stimulation Reduces Pain in Postherpetic Neuralgia
Hosomi et al., 2020	A randomized controlled trial of 5 daily sessions and continuous trial of 4 weekly sessions of repetitive transcranial magnetic stimulation for neuropathic pain
Khedr et al., 2015	Repetitive transcranial magnetic stimulation in neuropathic pain secondary to malignancy: a randomized clinical trial
Liu et al., 2020	Clinical Study of Spinal Cord Stimulation and Pulsed Radiofrequency for Management of Herpes Zoster-Related Pain Persisting Beyond Acute Phase in Elderly Patients
Haanpää et al., 2016	Capsaicin 8% patch versus oral pregabalin in patients with peripheral neuropathic pain
Cheing and Luk, 2005	Transcutaneous electrical nerve stimulation for neuropathic pain
Simpson et al., 2008	Controlled trial of high-concentration capsaicin patch for treatment of painful HIV neuropathy
Backonja et al., 2008	NGX-4010, a high-concentration capsaicin patch, for the treatment of postherpetic neuralgia: a randomised, double-blind study
Yang et al., 2022	Short-term Effect of Repetitive Transcranial Magnetic Stimulation on Diabetic Peripheral Neuropathic Pain
Clifford et al., 2012	A randomized, double-blind, controlled study of NGX-4010, a capsaicin 8% dermal patch, for the treatment of painful HIV-associated distal sensory polyneuropathy
de Oliveira et al., 2014	Repetitive transcranial magnetic stimulation of the left premotor/dorsolateral prefrontal cortex does not have analgesic effect on central poststroke pain
Li et al., 2022	Comparison of the Efficacy and Safety of Temporary Spinal Cord Stimulation versus Pulsed Radiofrequency for Postherpetic Neuralgia: A Prospective Randomized Controlled Trial
Nurmikko et al., 2007	Sativex successfully treats neuropathic pain characterised by allodynia: a randomised, double-blind, placebo-controlled clinical trial

## Sheet: Backonja et al., 2008
Agreed
Study Identification
Sponsorship source	NeurogesX
Country	USA
Setting
Comments	Change from baseline
Authors name	Backonja et al., 2008
Institution	University of Wisconsin— Madison, Madison, WI, USA
Email	backonja@neurology.wisc.edu
Address	Department of Neurology, University of Wisconsin Hospital and Clinics, 600 Highland Avenue, CSC H6-550, Madison, WI 53792, USA
Year of publication	2008
Registration number	NCT00115310
Phase	3
Journal	Lancet Neurol.
DOI	DOI:10.1016/S1474- 4422(08)70228-X
Total number randomised	402
Methods
Design	Randomized controlled trial
Group	Parallel group
Blinding (No/1/2/3/4)	2
Population
Inclusion criteria	Patients aged 18–90 years old who were diagnosed with PHN and had an average numeric pain rating scale22 (NPRS) score of 3–9 (inclusive) were eligible if at least 6 months had passed since crusting of their shingles vesicles. Patients who took long-term pain medications were included if they had been on stable doses of these medications for at least 21 days before treatment and stayed on a stable…
Exclusion criteria	Patients who took higher doses than this morphine equivalent were excluded because previous use of high-dose opioids could limit their responsiveness to the optional oral opioid rescue analgesics used during application of the patch.
Group differences
	Intervention	Comparator	Overall
Mean Age (SD)	71·5 (11·6)	70·7 (11·7)
Male (%)	48	47
Female (%)	52	53
No. of participant randomised (N)	205	197
Disease Type	Postherpetic neuralgia	postherpetic neuralgia:
Mean Duration of Disease (SD)	4·1 (4·3)	3·7 (4·9)
Pain Scale Type	NPR	NPR
Mean Pain scale (SD)	6·0 (1·6)	5·8 (1·5)
Mean Duration of Disease (SD) unit (w/m/y)	y	y
Interventions
	Intervention	Comparator
Name	Capsaicin	Capsaicin
Dose or intensity	640 μg/cm²	8%
Frequency
Mode of delivery/Place of stimulation	Skin	Skin
Type (Drug or Device)	Drug	Drug
Last recording	12	12
Last recording unit (d,w,m)	w	w
Outcomes
Pain scale
	Baseline			Endpoint/ last recording
	mean	SD	N	mean	SD	N
Intervention	6	1.6	205	1.7	1.72	206
Comparator	5.8	1.5	197	1.2	1.82	196
Headache
	Endpoint
	n	N
Intervention	7	205
Comparator	8	197
Dizziness
	Endpoint
	n	N
Intervention	5	205
Comparator	6	197
Hypertention
	Endpoint
	n	N
Intervention	7	205
Comparator	4	197
Neusea
	Endpoint
	n	N
Intervention	8	205
Comparator	2	197
Vomitting
	Endpoint
	n	N
Intervention	6	205
Comparator	3	197
Insomia
	Endpoint
	n	N
Intervention
Comparator
Depression/ Anxiety
	Endpoint
	n	N
Intervention
Comparator
Death
	Endpoint
	n	N
Intervention
Comparator
Diarrhea
	endpoint
	n	N
Intervention
Comparator

## Sheet: Backonja et al., 2010
Agreed
Study Identification
Sponsorship source
Country	USA
Setting
Comments	Change from baseline
Authors name	Backonja et al., 2010
Institution	University of Wisconsin-Madison, Madison, Wisconsin
Email	tvanhove@neurogesx.com
Address	NeurogesX, 2215 Bridgepointe Parkway, suite 200, San Mateo, CA, 94404, USA. Tel : 650-358-3344; Fax: 650-745-1430
Year of publication	2010
Registration number
Phase
Journal	Pain Medicine
DOI	https://dx.doi.org/10.1111/j.1526-4637.2009.00793.x
Total number randomised	38
Methods
Design	Randomized controlled trial
Group	Parallel group
Blinding (No/1/2/3/4)	2
Population
Inclusion criteria	Patients 18 years of age or older with a diagnosis of PHN and an average Numeric Pain Rating Scale (NPRS) [19] score of 3–8 (inclusive) were eligible for the 4-week study if at least 6 months had elapsed since shingles vesicle crusting and if the patients had painful areas located below the neck (maximum of two sites) with a combined surface area between 100 cm2 and 1,000 cm2. Patients taking con…
Exclusion criteria	Exclusion criteria included diffusely distrib- uted neuropathic pain or significant pain outside the target areas; an implanted medical device for the treat- ment of neuropathic pain; use within the past 21 days of topically applied agents including capsaicin-containing products, a 5% lidocaine patch or similar products, non- steroidal anti-inflammatory drugs or aspirin, local anes- thetics, or s…
Group differences
	Intervention	Comparator	Overall
Mean Age (SD)	74.4 (7.4)	76.0 (11.8)
Male (%)	23	75
Female (%)	77	25
No. of participant randomised (N)	26	12
Disease Type	Postherpetic Neuralgia	Postherpetic Neuralgia
Mean Duration of Disease (SD)	3.5 (2.5)	4.4 (3.9)
Pain Scale Type	NPRS	NPRS
Mean Pain scale (SD)	5.8 (1.3)	6.0 (0.8)
Mean Duration of Disease (SD) unit (w/m/y)	y	y
Interventions
	Intervention	Comparator
Name	Capsaicin	Placebo
Dose or intensity	640 mg/cm2
Frequency
Mode of delivery/Place of stimulation	Skin	Skin
Type (Drug or Device)	Drug	Drug
Last recording	28	28
Last recording unit (d,w,m)	d	d
Outcomes
Pain scale
	Baseline			Endpoint/ last recording
	mean	SD	N	mean	SD	N
Intervention	5.8	1.3	26	1.8	1.8	26
Comparator	6	0.8	12	0.2	1.1	12
Headache
	Endpoint
	n	N
Intervention
Comparator
Dizziness
	Endpoint
	n	N
Intervention
Comparator
Hypertention
	Endpoint
	n	N
Intervention
Comparator
Neusea
	Endpoint
	n	N
Intervention
Comparator
Vomitting
	Endpoint
	n	N
Intervention
Comparator
Insomia
	Endpoint
	n	N
Intervention
Comparator
Depression/ Anxiety
	Endpoint
	n	N
Intervention
Comparator
Death
	Endpoint
	n	N
Intervention
Comparator
Diarrhea
	endpoint
	n	N
Intervention
Comparator

## Sheet: Bi et al., 2015
Agreed
Study Identification
Sponsorship source	Government
Country	China
Setting	Clinical
Comments
Authors name	Bi et al., 2015
Institution	Department of Rehabilitation Medicine, Shanghai Gongli Hospital, China
Email	qiang897@163.com
Address	Department of Sports Rehabilitation, Shanghai University of Sport: Changhai Road No. 399, Shanghai 200438, China
Year of publication	2015
Registration number
Phase
Journal	Physical Therapy Science
DOI	https://dx.doi.org/10.1589/jpts.27.23
Total number randomised	52
Methods
Design	Randomized controlled trial
Group	Parallel group
Blinding (No/1/2/3/4)	1
Population
Inclusion criteria	The inclusion criteria were: over 18 years old; suffering from pain; and diagnosed as having SCI.
Exclusion criteria	The exclusion criteria were previous treatment with TENS or pain evoked by spe- cific conditions or pathologies, such as urinary infection, severe spasticity, or a pressure ulcer.
Group differences
	Intervention	Comparator	Overall
Mean Age (SD)	35.5 ± 9.0	33.6 ± 8.5
Male (%)	71	63
Female (%)	29	37.5
No. of participant randomised (N)	24	24
Disease Type	Spinal Cord Injury	Spinal Cord Injury
Mean Duration of Disease (SD)	7.0 ± 4.1	6.8 ± 3.1
Pain Scale Type	VAS	VAS
Mean Pain scale (SD)	5.17 ± 2.34	5.56 ± 2.07
Mean Duration of Disease (SD) unit (w/m/y)	m	m
Interventions
	Intervention	Comparator
Name	TENS	Sham
Dose or intensity
Frequency	2Hz
Mode of delivery/Place of stimulation	Spinal Cord	Spinal Cord
Type (Drug or Device)	Device	Device
Last recording	12	12
Last recording unit (d,w,m)	w	w
Outcomes
Pain scale
	Baseline			Endpoint/ last recording
	mean	SD	N	mean	SD	N
Intervention	5.17	2.34	24	2.14	0.91	24
Comparator	5.56	2.07	24	3.87	1.45	24
Headache
	Endpoint
	n	N
Intervention
Comparator
Dizziness
	Endpoint
	n	N
Intervention
Comparator
Hypertention
	Endpoint
	n	N
Intervention
Comparator
Neusea
	Endpoint
	n	N
Intervention
Comparator
Vomitting
	Endpoint
	n	N
Intervention
Comparator
Insomia
	Endpoint
	n	N
Intervention
Comparator
Depression/ Anxiety
	Endpoint
	n	N
Intervention
Comparator
Death
	Endpoint
	n	N
Intervention
Comparator
Diarrhea
	endpoint
	n	N
Intervention
Comparator

## Sheet: Cheing and Luk, 2005
Agreed
Study Identification
Sponsorship source
Country	Hong Kong
Setting	Clinical
Comments	Endpoint
Authors name	Cheing et.al, 2005
Institution	Department of Rehabilitation Sciences, The Hong Kong Polytechnic University, Hung Hom, Kowloon, Hong Kong and the Queen Elizabeth Hospital, Hong Kong
Email
Address	Department of Rehabilitation Sciences, The Hong Kong Polytechnic University, Hung Hom, Kowloon, Hong Kong and the Queen Elizabeth Hospital, Hong Kong
Year of publication	2005
Registration number
Phase
Journal	Journal of Hand Surgery
DOI	doi:10.1016/j.jhsb.2004.08.007 a
Total number randomised	19
Methods
Design	Randomized controlled trial
Group	Parallel group
Blinding (No/1/2/3/4)	1
Population
Inclusion criteria	People were included who complained of hypersensitive hands within or adjacent to the site of the injury, and who were able to complete the VAS independently.
Exclusion criteria	The exclusion criteria were people who had general mani- festations of pain as seen in causalgia or shoulder–hand syndrome, as well as people who had received any TENS or undergone a desensitization programme 1 month prior to the study. People who had a cardiac pacemaker or who had experienced sensory loss in their hands prior to the study were also excluded.
Group differences
	Intervention	Comparator	Overall
Mean Age (SD)	32(11)	38(13)
Male (%)	80	89
Female (%)	20	11
No. of participant randomised (N)	10	9
Disease Type	Neuropathy pain	Neuropathic pain
Mean Duration of Disease (SD)
Pain Scale Type	VAS	VAS
Mean Pain scale (SD)	6.5(1.6)	6.3(1.8)
Mean Duration of Disease (SD) unit (w/m/y)
Interventions
	Intervention	Comparator
Name	TENS	Sham
Dose or intensity
Frequency	100 Hz	100Hz
Mode of delivery/Place of stimulation	Hand	Hand
Type (Drug or Device)	Device	Device
Last recording	11	11
Last recording unit (d,w,m)	d	d
Outcomes
Pain scale
	Baseline			Endpoint/ last recording
	mean	SD	N	mean	SD	N
Intervention	6.5	1.6	10	1.7	1.7	10
Comparator	6.3	1.8	9	4.6	2	9
Headache
	Endpoint
	n	N
Intervention
Comparator
Dizziness
	Endpoint
	n	N
Intervention
Comparator
Hypertention
	Endpoint
	n	N
Intervention
Comparator
Neusea
	Endpoint
	n	N
Intervention
Comparator
Vomitting
	Endpoint
	n	N
Intervention
Comparator
Insomia
	Endpoint
	n	N
Intervention
Comparator
Depression/ Anxiety
	Endpoint
	n	N
Intervention
Comparator
Death
	Endpoint
	n	N
Intervention
Comparator
Diarrhea
	endpoint
	n	N
Intervention
Comparator

## Sheet: Clifford et al., 2012
Agreed
Study Identification
Sponsorship source	Private company
Country	USA
Setting
Comments	Endpoint
Authors name	Clifford et al., 2012
Institution	Department of Neurology, Washington University School of Med- icine, St. Louis, MO
Email	cliffordd@neuro.wustl.edu
Address	David B. Clifford, MD, Washington University School of Medicine, Box 8111, 660 South Euclid, St. Louis, MO 63110
Year of publication	2012
Registration number	NCT00321672
Phase	3
Journal	Clinical Science
DOI	https://dx.doi.org/10.1097/QAI.0b013e31823e31f7
Total number randomised	494
Methods
Design	randomised controlled trial
Group	Parallel group
Blinding (No/1/2/3/4)	2
Population
Inclusion criteria	Patients $18 years old with HIV-DSP for $2 months and an average baseline numeric pain rating scale (NPRS)28 score of 3–9 were eligible.
Exclusion criteria	Key exclusion criteria included prior use of NGX-4010, topically applied pain medication, initiation or cessation of treatment with neurotoxic antiretroviral agents, use of paren- teral opioids, evidence of another contributing cause for peripheral neuropathy, or any implanted medical device for the treatment of neuropathic pain.
Group differences
	Intervention	Comparator	Overall
Mean Age (SD)	49.7 ± 8.5	49.7 ± 8.7
Male (%)	87	88
Female (%)	13	12
No. of participant randomised (N)	332	162
Disease Type	HIV-Associated Distal Sensory Polyneuropathy	HIV-Associated Distal Sensory Polyneuropathy
Mean Duration of Disease (SD)
Pain Scale Type	NRS	NRS
Mean Pain scale (SD)	6.1 ± 1.5	5.9 ± 1.5
Mean Duration of Disease (SD) unit (w/m/y)
Interventions
	Intervention	Comparator
Name	Capsaicin	Placebo
Dose or intensity	640 mg/cm2	8%
Frequency
Mode of delivery/Place of stimulation	Skin	Skin
Type (Drug or Device)	Drug	Drug
Last recording	12	12
Last recording unit (d,w,m)	w	w
Outcomes
Pain scale
	Baseline			Endpoint/ last recording
	mean	SD	N	mean	SD	N
Intervention
Comparator
Headache
	Endpoint
	n	N
Intervention
Comparator
Dizziness
	Endpoint
	n	N
Intervention
Comparator
Hypertention
	Endpoint
	n	N
Intervention
Comparator
Neusea
	Endpoint
	n	N
Intervention	11	332
Comparator	4	162
Vomitting
	Endpoint
	n	N
Intervention
Comparator
Insomia
	Endpoint
	n	N
Intervention
Comparator
Depression/ Anxiety
	Endpoint
	n	N
Intervention
Comparator
Death
	Endpoint
	n	N
Intervention
Comparator
Diarrhea
	endpoint
	n	N
Intervention	12	332
Comparator	2	162

## Sheet: de Oliveira et al., 2014
Agreed
Study Identification
Sponsorship source	University
Country	Brazil
Setting	Clinical
Comments	Endpoint
Authors name	deOliveira et al. 2014
Institution	Department of Neurology, Hospital das Clinicas, University of Sao Paulo, Sao Paulo, Brazil.
Email	ciampi@usp.br
Address	ivisao~ de Cl ınica Neurocirurgica do Hospital das Cl ınicas da FMUSP, Secretaria da Neurologia, Instituto Central, Av. Dr. Eneas de Carvalho Aguiar, 255, 5 andar, sala 5084, Cerqueira Cesar, 05403-900 S ao Paulo, Brazil.
Year of publication	2014
Registration number
Phase
Journal	Elsevier
DOI	http://dx.doi.org/10.1016/j.jpain.2014.09.009
Total number randomised	23
Methods
Design	Randomized controlled trial
Group	Parallel group
Blinding (No/1/2/3/4)	2
Population
Inclusion criteria	All of the patients had chronic pain with neuropathic character and sensory deficits topographically related to the vascular lesion in the somatosensory system, fulfill-ing the International Association for the Study of Pain criteria for central neuropathic pain.
Exclusion criteria	The exclusion criteria were occurrence of exclusively non-neuropathic poststroke pain, presence of brain metal clips or cardiac pacemaker, history of sei- zures, language deficits or cognitive decline, psychotic or personality disorder, change in the baseline of phar- macologic treatment in the 30 days preceding baseline assessment, and stroke affecting the left PMC/DLPFC.
Group differences
	Intervention	Comparator	Overall
Mean Age (SD)	55 (9.6)	57.8 (11.8)
Male (%)	45.5	50
Female (%)	64.5	50
No. of participant randomised (N)	11	10
Disease Type	Central Poststroke Pain	Central Poststroke Pain
Mean Duration of Disease (SD)	64.1 (49.2)	50.1 (28.0)
Pain Scale Type	VAS	VAS
Mean Pain scale (SD)	6.8 (1.7)	6.8 (2.2)
Mean Duration of Disease (SD) unit (w/m/y)	m	m
Interventions
	Intervention	Comparator
Name	rTMS	sham
Dose or intensity	120% RTM	120% RTM
Frequency	10 Hz	10 Hz
Mode of delivery/Place of stimulation	DLPFC	DLPFC
Type (Drug or Device)	Device	Device
Last recording	10	10
Last recording unit (d,w,m)	d	d
Outcomes
Pain scale
	Baseline			Endpoint/ last recording
	mean	SD	N	mean	SD	N
Intervention	6.8	1.7	12	0.07	1.2	11
Comparator	6.8	2.2	12	1	1.97	11
Dizziness
	Endpoint
	n	N
Intervention
Comparator
Hypertention
	Endpoint
	n	N
Intervention
Comparator
Neusea
	Endpoint
	n	N
Intervention
Comparator
Vomitting
	Endpoint
	n	N
Intervention
Comparator
Insomia
	Endpoint
	n	N
Intervention
Comparator
Depression/ Anxiety
	Endpoint
	n	N
Intervention
Comparator
Death
	Endpoint
	n	N
Intervention
Comparator
Headache
	Endpoint
	n	N
Intervention
Comparator
Diarrhea
	endpoint
	n	N
Intervention
Comparator

## Sheet: Haanpää et al., 2016
Agreed
Study Identification
Sponsorship source	Private company
Country	Finland
Setting
Comments	Endpoint
Authors name	Haanpää et al., 2016
Institution	Helsinki University Central Hospital, Finland
Email	maija.haanpaa@hus.fi
Address
Year of publication	2016
Registration number
Phase
Journal	European Journal of Pain
DOI	doi:10.1002/ejp.731
Total number randomised	568
Methods
Design	Randomized controlled trial
Group	Parallel group
Blinding (No/1/2/3/4)	2
Population
Inclusion criteria	In this study (ELEVATE), patients were between 18 and 80 years of age and had a documented diagno- sis of probable or definite PNP using the currently recognized grading system (Treede et al., 2008). Patients had PNP due to post-herpetic neuralgia (PHN) (pain persisting for at least 6 months since shingles vesicle crusting), post-traumatic nerve injury (PNI) (minimum of 3 months) or non-dia- beti…
Exclusion criteria	Patients were also excluded for the following reasons: significant ongoing or recurrent pain of aeti- ology other than PHN, PNI or non-diabetic painful peripheral polyneuropathy; Complex Regional Pain Syndrome (CRPS, Type I or II); neuropathic pain related to previously administered radiotherapy, dia- betes mellitus or HIV-associated nephropathy or located only on the face, above the hairline of …
Group differences
	Intervention	Comparator	Overall
Mean Age (SD)	55.4 (14.0)	56.3 (13.5)
Male (%)	43.6	44
Female (%)	56.4	56
No. of participant randomised (N)	282	277
Disease Type	peripheral neuropathic pain	peripheral neuropathic pain
Mean Duration of Disease (SD)
Pain Scale Type	NPRS	NPRS
Mean Pain scale (SD)	6.5 (1.2)	6.7 (1.2)
Mean Duration of Disease (SD) unit (w/m/y)
Interventions
	Intervention	Comparator
Name	Capsaicin	Pregabalin
Dose or intensity	640 ug/cm2	75mg
Frequency
Mode of delivery/Place of stimulation	Skin	Skin
Type (Drug or Device)	Drug	Drug
Last recording	8	8
Last recording unit (d,w,m)	w	w
Outcomes
Pain scale
	Baseline			Endpoint/ last recording
	mean	SD	N	mean	SD	N
Intervention
Comparator
Headache
	Endpoint
	n	N
Intervention	3	282
Comparator	26	277
Dizziness
	Endpoint
	n	N
Intervention	0	282
Comparator	51	277
Hypertention
	Endpoint
	n	N
Intervention
Comparator
Neusea
	Endpoint
	n	N
Intervention	1	282
Comparator	30	277
Vomitting
	Endpoint
	n	N
Intervention
Comparator
Insomia
	Endpoint
	n	N
Intervention
Comparator
Depression/ Anxiety
	Endpoint
	n	N
Intervention
Comparator
Death
	Endpoint
	n	N
Intervention
Comparator
Diarrhea
	endpoint
	n	N
Intervention	0	282
Comparator	7	277

## Sheet: Hosomi et al., 2020
Agreed
Study Identification
Sponsorship source	Private company and Government
Country	Japan
Setting	Clinical
Comments	Endpoint
Authors name	Hosomi et al., 2020
Institution	Department of Neuromodulation and Neurosurgery, Osaka University Graduate School of Medicine, Osaka, Japan
Email	neurosaitoh@mbk.nifty.com
Address	Department of Neuromodulation and Neurosur- gery, School of Medicine, Osaka University Graduate, 2-2 Yamadaoka, Suita, Osaka 565-0871, Japan, Tel.: 181-6-6210-8435; fax: 181-6-6210-8434.
Year of publication	2020
Registration number	UMIN000020291
Phase
Journal	Pain
DOI	https://dx.doi.org/10.1097/j.pain.0000000000001712
Total number randomised	144
Methods
Design	Randomized controlled trial
Group	Parallel group
Blinding (No/1/2/3/4)	2
Population
Inclusion criteria	inclusion criteria: (1) intractable pain longer than 6 months after pain onset, (2) baseline 30- to 94-mm score using a visual analogue scale (VAS) of pain intensity (scaled 0- 100 mm), (3) currently prescribed medication for NP or a history of being prescribed multiple medications for NP without achieving pain control, and (4) continuous pain in upper or lower extremities or face.
Exclusion criteria	We did not include patients with $95-mm score in VAS because it is unable to adequately evaluate aggravation of pain. Key exclusion criteria were dementia, severe aphasia, severe cognitive dysfunction (mini mental state examination of #23), severe mental illness, suicidal thoughts, history of seizures, pregnancy, complete paralysis of the stimulus target site, receiving rTMS within 1 year of cons…
Group differences
	Intervention	Comparator	Overall
Mean Age (SD)	63.0 (10.0)	60.8 (12.1)
Male (%)
Female (%)
No. of participant randomised (N)	72	70
Disease Type	neuropathic pain	neuropathic pain
Mean Duration of Disease (SD)
Pain Scale Type	VAS	VAS
Mean Pain scale (SD)	68.7 (14.5)	66.1 (14.7)
Mean Duration of Disease (SD) unit (w/m/y)
Interventions
	Intervention	Comparator
Name	rTMS	Sham
Dose or intensity
Frequency	5Hz
Mode of delivery/Place of stimulation	M1	M1
Type (Drug or Device)	Device	Device
Last recording	5	5
Last recording unit (d,w,m)	d	d
Outcomes
Pain scale
	Baseline			Endpoint/ last recording
	mean	SD	N	mean	SD	N
Intervention
Comparator
Headache
	Endpoint
	n	N
Intervention	2	72
Comparator	4	71
Dizziness
	Endpoint
	n	N
Intervention	2	72
Comparator	1	71
Hypertention
	Endpoint
	n	N
Intervention
Comparator
Neusea
	Endpoint
	n	N
Intervention
Comparator
Vomitting
	Endpoint
	n	N
Intervention
Comparator
Insomia
	Endpoint
	n	N
Intervention
Comparator
Depression/ Anxiety
	Endpoint
	n	N
Intervention
Comparator
Death
	Endpoint
	n	N
Intervention
Comparator
Diarrhea
	endpoint
	n	N
Intervention
Comparator

## Sheet: Kirmaci et al., 2023
Agreed
Study Identification
Sponsorship source	University
Country	Turkey
Setting
Comments	Endpoint
Authors name	Kirmaci et al., 2023
Institution	Kahramanmaras¸ Sutçu Imam University, Faculty of Health Science, Department of Physiotherapy and Rehabilitation, Kahramanmaras, Turkey
Email	ipekkatirci@hotmail.com
Address	Kahramanmaras¸ Sutçu Imam University, Faculty of Health Science, Department of Physiotherapy and Rehabilitation, Kahramanmaras, Turkey
Year of publication	2023
Registration number	NCT05110586
Phase
Journal	Multiple Sclerosis and Related Disorders, Elsevier
DOI	https://doi.org/10.1016/j.msard.2023.104541
Total number randomised	31
Methods
Design	Randomized controlled trial
Group	Parallel group
Blinding (No/1/2/3/4)	1
Population
Inclusion criteria	Individuals aged between 18 and 65 who were diagnosed with MS according to the McDonald 2017 diagnostic criteria had the Expanded Disability Status Scale score (EDSS) ≤4, had pain and volunteered to participate in the study were included in the research.
Exclusion criteria	Individuals with a history of trauma in the last year, alcohol and substance abuse, the diagnosis of diabetes mellitus, other known neurological diseases, and pregnancy were excluded from the study.
Group differences
	Intervention	Comparator	Overall
Mean Age (SD)	40.4 ± 10.88	39.88±7.04
Male (%)	26.7	13.3
Female (%)	73.3	86.7
No. of participant randomised (N)	15	15
Disease Type	MS	MS
Mean Duration of Disease (SD)	7.66±6.19	6.77±5.56
Pain Scale Type	VAS	VAS
Mean Pain scale (SD)	4.86±2.29	7.22±1.64
Mean Duration of Disease (SD) unit (w/m/y)	m	m
Interventions
	Intervention	Comparator
Name	TENS	IFC
Dose or intensity
Frequency	2Hz	100Hz
Mode of delivery/Place of stimulation
Type (Drug or Device)	Device	Device
Last recording	4	4
Last recording unit (d,w,m)	w	w
Outcomes
Pain scale
	Baseline			Endpoint/ last recording
	mean	SD	N	mean	SD	N
Intervention	4.86	2.29	15	1.73	1.09	15
Comparator	7.22	1.64	15	2.22	1.2	15
Headache
	Endpoint
	n	N
Intervention
Comparator
Dizziness
	Endpoint
	n	N
Intervention
Comparator
Hypertention
	Endpoint
	n	N
Intervention
Comparator
Neusea
	Endpoint
	n	N
Intervention
Comparator
Vomitting
	Endpoint
	n	N
Intervention
Comparator
Insomia
	Endpoint
	n	N
Intervention
Comparator
Depression/ Anxiety
	Endpoint
	n	N
Intervention
Comparator
Death
	Endpoint
	n	N
Intervention
Comparator
Diarrhea
	endpoint
	n	N
Intervention
Comparator

[truncated: 23 more sheets: Khedr et al., 2015, Kumar et al., 2007, Li et al., 2022, Liu et al., 2020, Ma et al., 2015, Malavera et al., 2016, Nabi et al., 2021, Nurmikko et al., 2007, Pei et al., 2019, Rice et al., 2014, Rice et al., 2021 (EMPADINE), Rice et al., 2021 (EMPHENE), Rog et al., 2005, Serpell et al., 2014, Sheng et al., 2022, Simpson et al., 2008, Sun et al., 2019, Viel et al., 2021, Webster et al., 2010, Yang et al., 2022 …]
