# Supplementary material for: Emerging Therapeutic Modalities and Pharmacotherapies in Neuropathic Pain Management: A Systematic Review and Meta-Analysis of Parallel Randomized Controlled Trials
Source: Pain Res Manag. 2024 Dec 26;2024:6782574. doi: 10.1155/prm/6782574 (PMC11695085; doi:10.1155/prm/6782574)
Supplement: Supporting Information 3 — Compiled data used for the meta-analysis, including the study IDs, intervention groups, mean, and standard deviation. [file 6782574.f3.xlsx]

## Sheet: Main
Study Identifier	Intervention	Country	Comments	Total number randomised	Year	Baseline Pain Scale Type	Intervention Last recording	Intervention Last recording unit (d,w,m)	Intervention Mode of delivery/Place of stimulation	Intervention_Name	Intervention Type (Drug or Device)	Mean	SD	N	Dizziness Endpoint n	Dizziness Endpoint N	Hypertention Endpoint n	Hypertention Endpoint N	Neusea Endpoint n	Neusea Endpoint N	Vomitting Endpoint n	Vomitting Endpoint N	Insomia Endpoint n	Insomia Endpoint N	Depression/ Anxiety Endpoint n	Depression/ Anxiety Endpoint N	Death Endpoint n	Death Endpoint N	Headache Endpoint n	Headache Endpoint N	Diarrhea endpoint n	Diarrhea endpoint N
Backonja et al., 2008	Intervention	USA	Change from baseline	402	2008	NPR	12	w	Skin	Capsaicin 8%	Drug	1.7	1.72	206	5	205	7	205	8	205	6	205							7	205
Backonja et al., 2008	Comparator	USA	Change from baseline	402	2008	NPR	12	w	Skin	Placebo	Drug	1.2	1.82	196	6	197	4	197	2	197	3	197							8	197
Backonja et al., 2010	Intervention	USA	Change from baseline	38	2010	NPRS	28	d	Skin	Capsaicin 8%	Drug	1.8	1.8	26
Backonja et al., 2010	Comparator	USA	Change from baseline	38	2010	NPRS	28	d	Skin	Placebo	Drug	0.2	1.1	12
Bi et al., 2015	Intervention	China	Endpoint	52	2015	VAS	12	w	Spinal Cord	TENS	Device	2.14	0.91	24
Bi et al., 2015	Comparator	China	Endpoint	52	2015	VAS	12	w	Spinal Cord	Sham	Device	3.87	1.45	24
Cheing and Luk 2005	Intervention	Hong Kong	Endpoint	19	2005	VAS	11	d	Hand	TENS	Device	1.7	1.7	10
Cheing and Luk 2005	Comparator	Hong Kong	Endpoint	19	2005	VAS	11	d	Hand	Sham	Device	4.6	2	9
Clifford et al., 2012	Intervention	USA	Endpoint	494	2012	NRS	12	w	Skin	Capsaicin 8%	Drug								11	332											12	332
Clifford et al., 2012	Comparator	USA	Endpoint	494	2012	NRS	12	w	Skin	Placebo	Drug								4	162											2	162
deOliveira et al., 2014	Intervention	Brazil	Endpoint	23	2014	VAS	10	d	DLPFC	rTMS	Device	0.07	1.2	11
deOliveira et al., 2014	Comparator	Brazil	Endpoint	23	2014	VAS	10	d	DLPFC	Sham	Device	1	1.97	11
Haanpää et al., 2016	Intervention	Finland	Endpoint	568	2016	NPRS	8	w	Skin	Capsaicin 8%	Drug				0	282			1	282									3	282	0	282
Haanpää et al., 2016	Comparator	Finland	Endpoint	568	2016	NPRS	8	w	Skin	Pregabalin	Drug				51	277			30	277									26	277	7	277
Hosomi et al., 2020	Intervention	Japan	Endpoint	144	2020	VAS	5	d	M1	rTMS	Device				2	72													2	72
Hosomi et al., 2020	Comparator	Japan	Endpoint	144	2020	VAS	5	d	M1	Sham	Device				1	71													4	71
Kirmaci et al., 2023	Intervention	Turkey	Endpoint	31	2023	VAS	4	w		TENS	Device	1.73	1.09	15
Kirmaci et al., 2023	Comparator	Turkey	Endpoint	31	2023	VAS	4	w		IFC	Device	2.22	1.2	15
Khedr et al., 2015	Intervention	Egypt	Endpoint	34	2015	VAS	10	d	M1	rTMS	Device	3.91	0.97	17
Khedr et al., 2015	Comparator	Egypt	Endpoint	34	2015	VAS	10	d	M1	Sham	Device	5.1	1.05	17
Kumar et al., 2007	Intervention	Canada	Endpoint	100	2006	VAS	6	m	spinal cord	SCS	Device	40.6	24.9	50
Kumar et al., 2007	Comparator	Canada	Endpoint	100	2006	VAS	6	m		CMM	Drug	51.6	26.7	44
Li et al., 2022	Intervention	China	Endpoint	44	2022	VAS	6	m	Spinal Cord	SCS	Device	1.75	1.04	20
Li et al., 2022	Comparator	China	Endpoint	44	2022	VAS	6	m	Spinal Cord	PFR	Device	4.11	0.24	20
Liu et al., 2020	Intervention	China	Endpoint	63	2020	NRS	24	w	Spinal Cord	SCS	Device	4.37	2.43	31
Liu et al., 2020	Comparator	China	Endpoint	63	2020	NRS	24	w	Spinal Cordd	PRF	Device	4.23	2.64	32
Sun et al., 2019	Intervention	China	Endpoint	21	2019	NRS	6	w	M1	rTMS	Device	1.4	0.47	11
Sun et al., 2019	Comparator	China	Endpoint	21	2019	NRS	6	w	M1	Sham	Device	2.6	0.57	6
Ma et al., 2015	Intervention	China	Endpoint	49	2015	VAS	10	d	M1	rTMS	Device	3.65	0.82	20	1	20													2	20
Ma et al., 2015	Comparator	China	Endpoint	49	2015	VAS	10	d	M1	Sham	Device	6.33	0.87	20	1	20													1	20
Malavera et al., 2016	Intervention	Colombia	Endpoint	54	2016	VAS	30	d	M1	rTMS	Device	3.02	2.64	27
Malavera et al., 2016	Comparator	Colombia	Endpoint	54	2016	VAS	30	d	M1	Sham	Device	3.88	2.68	27
Nabi et al., 2021	Intervention	Iran	Endpoint	60	2021	NRS	3	m		TENS	Device	3.43	0.77	30
Nabi et al., 2021	Comparator	Iran	Endpoint	60	2021	NRS	3	m		Duloxetine	Drug	2.76	0.77	30
Nurmikko et al., 2007	Intervention	UK	Endpoint	125	2007	NRS	5	w	Oral	sativex	Drug	5.35	0.37	63	18	63			14	63	8	63							6	63	4	63
Nurmikko et al., 2007	Comparator	UK	Endpoint	125	2007	NRS	5	w	Oral	Placebo	Drug	6.54	0.29	62	9	62			7	62	3	63							9	62	0	62
Pei et al., 2019	Comparator	China	Endpoint	75	2019	VAS	12	d	M1	Sham	Device	6.02	0.84	20
Pei et al., 2019	Comparator	China	Endpoint	75	2019	VAS	12	d	M1	Sham	Device	6.02	0.84	20
Pei et al., 2019	Intervention	China	Endpoint	75	2019	VAS	12	d	M1	rTMS(10-Hz)	Device	3.01	0.5	20
Pei et al., 2019	Intervention	China	Endpoint	75	2019	VAS	12	d	M1	rTMS(5-Hz)	Device	4.25	0.43	20
Rice et al., 2021 (EMPHENE,25mg)	Intervention	UK	Change from baseline	129	2021	NRS	12	w	Oral	EMA401(25mg)	Drug	1	1.9	43	1	43			1	43									0	43	3	43
Rice et al., 2021 (EMPHENE)	Comparator	UK	Change from baseline	129	2021	NRS	12	w	Oral	Placebo	Drug	1.5	2.2	43	3	43			2	43									3	43	3	43
Rice et al., 2021 (EMPHENE,100mg)	Intervention	UK	Change from baseline	129	2021	NRS	12	w	Oral	EMA401(100mg)	Drug	2	2.4	43	1	43			1	43									2	43	2	43
Rice et al., 2021 (EMPHENE)	Comparator	UK	Change from baseline	129	2021	NRS	12	w	Oral	Placebo	Drug	1.5	2.2	43	3	43			2	43									3	43	3	43
Rice et al., 2021 (EMPADINE)	Intervention	UK	Change from baseline	137	2021	NRS	12	w	Oral	EMA401(100mg)	Drug	1.6	1.8	70	3	69			2	69									2	43	3	69
Rice et al., 2021 (EMPADINE)	Comparator	UK	Change from baseline	137	2021	NRS	12	w	Oral	Placebo	Drug	1.3	2.6	67	2	66			1	66									3	43	1	66
Rice et al., 2014	Intervention	UK	Endpoint	183	2014	NRS	4	w	Oral	EMA401	Drug	2.289	1.753	92					3	92									6	92
Rice et al., 2014	Comparator	UK	Endpoint	183	2014	NRS	4	w	Oral	Placebo	Drug	1.601	1.661	91					3	91									2	91
Rog et al., 2005	Intervention	UK	Endpoint	66	2005	NRS	4	w	Oral	Savitex	Drug	3.85	2.12	33	18	34			3	34	1	34							1	34	2	34
Rog et al., 2005	Comparator	UK	Endpoint	66	2005	NRS	4	w	Oral	Placebo	Drug	4.96	2.21	32	5	32			2	32	0	32							3	32	0	32
Serpell et al., 2014	Intervention	UK	Endpoint	246	2014		15	w	oral	Sativex	Drug				73	128			22	128	6	128			3	128			14	128	8	128
Serpell et al., 2014	Comparator	UK	Endpoint	246	2014		15	w	oral	Placebo	Drug				20	118			9	118	3	118			1	118			2	118	2	118
Sheng et al., 2022	Intervention	China	Endpoint	70	2022	VAS	12	m	Spinal cord	SCS	Device	2.06	0.49	29
Sheng et al., 2022	Comparator	China	Endpoint	70	2022	VAS	12	m	Spinal cord	PRF	Device	4.128	1.31	38
Simpson et al., 2008	Intervention	USA	Change from baseline	307	2008	Gracely Pain Scale	12	w	Skin	Capsaicin 8%	Drug	6.24	7.31	225					5	225	1	225									6	225
Simpson et al., 2008	Comparator	USA	Change from baseline	307	2008	Gracely Pain Scale	12	w	Skin	Placebo	Drug	2.07	6.82	82					1	82	2	82									4	82
Viel et al., 2021	Intervention	Germany	Endpoint	559	2021	NPRS	8	w	Skin	Capsaicin 8%	Drug
Viel et al., 2021	Comparator	Germany	Endpoint	559	2021	NPRS	8	w	Oral	Pregabalin	Drug
Webster et al., 2010	Intervention	USA	Change from baseline		2010	NPRS	12	w	Skin	Capsaicin 8%	Drug				1	102	3	102
Webster et al., 2010	Comparator	USA	Change from baseline		2010	NPRS	12	w	Skin	Placebo	Drug				6	53	0	53
Yang et al., 2022	Intervention	South Korea	Endpoint	20	2022	NRS	1	w	M1	rTMS	Device	5.3	1.1	10
Yang et al., 2022	Comparator	South Korea	Endpoint	20	2022	NRS	1	w	M1	Sham	Device	6.2	1.5	10
Yilmaz et al., 2014	Intervention	Turkey	Endpoint	16	2014	VAS	6	m	Spinal Cord	rTMS	Device	7.2	1.3	9
Yilmaz et al., 2014	Comparator	Turkey	Endpoint	16	2014	VAS	6	m	Spinal Cord	Sham	Device	6.62	0.92	7
Zubcevic et al., 2023	Intervention	Denmark	Endpoint	118	2023	NRS	9	w	Oral	Sativex	Drug
Zubcevic et al., 2023	Comparator	Denmark	Endpoint	118	2023	NRS	9	w	Oral	Placebo	Drug

## Sheet: Sheet1
Study ID	Intervention	Country	Comments	Total number randomised	Year	Pain Scale	last recordind	Unit	Place_of_stimulation	Intervention_Name	Intervention Type	Mean	SD	No	Dizziness Endpoint n	Dizziness Endpoint N	Hypertention Endpoint n	Hypertention Endpoint N	Neusea Endpoint n	Neusea Endpoint N	Vomitting Endpoint n	Vomitting Endpoint N	Insomia Endpoint n	Insomia Endpoint N	Depression/ Anxiety Endpoint n	Depression/ Anxiety Endpoint N	Death Endpoint n	Death Endpoint N	Headache Endpoint n	Headache Endpoint N	Diarrhea endpoint n	Diarrhea endpoint N
Bi et al., 2015	Intervention	China	Endpoint	52	2015	VAS	12	w	Spinal Cord	TENS	Device	2.14	0.91	24
Bi et al., 2015	Comparator	China	Endpoint	52	2015	VAS	12	w	Spinal Cord	Sham	Device	3.87	1.45	24
Cheing and Luk 2005	Intervention	Hong Kong	Endpoint	19	2005	VAS	11	d	Hand	TENS	Device	1.7	1.7	10
Cheing and Luk 2005	Comparator	Hong Kong	Endpoint	19	2005	VAS	11	d	Hand	Sham	Device	4.6	2	9
deOliveira et al., 2014	Intervention	Brazil	Endpoint	23	2014	VAS	10	d	DLPFC	rTMS	Device	0.07	1.2	11
deOliveira et al., 2014	Comparator	Brazil	Endpoint	23	2014	VAS	10	d	DLPFC	Sham	Device	1	1.97	11
Kirmaci et al., 2023	Intervention	Turkey	Endpoint	31	2023	VAS	4	w		TENS	Device	1.73	1.09	15
Kirmaci et al., 2023	Comparator	Turkey	Endpoint	31	2023	VAS	4	w		IFC	Device	2.22	1.2	15
Khedr et al., 2015	Intervention	Egypt	Endpoint	34	2015	VAS	10	d	M1	rTMS	Device	3.91	0.97	17
Khedr et al., 2015	Comparator	Egypt	Endpoint	34	2015	VAS	10	d	M1	Sham	Device	5.1	1.05	17
Kumar et al., 2007	Intervention	Canada	Endpoint	100	2006	VAS	6	m	spinal cord	SCS	Device	40.6	24.9	50
Kumar et al., 2007	Comparator	Canada	Endpoint	100	2006	VAS	6	m		CMM	Drug	51.6	26.7	44
Li et al., 2022	Intervention	China	Endpoint	44	2022	VAS	6	m	Spinal Cord	SCS	Device	1.75	1.04	20
Li et al., 2022	Comparator	China	Endpoint	44	2022	VAS	6	m	Spinal Cord	PFR	Device	4.11	0.24	20
Liu et al., 2020	Intervention	China	Endpoint	63	2020	NRS	24	w	Spinal Cord	SCS	Device	4.37	2.43	31
Liu et al., 2020	Comparator	China	Endpoint	63	2020	NRS	24	w	Spinal Cordd	PRF	Device	4.23	2.64	32
Sun et al., 2019	Intervention	China	Endpoint	21	2019	NRS	6	w	M1	rTMS	Device	1.4	0.47	11
Sun et al., 2019	Comparator	China	Endpoint	21	2019	NRS	6	w	M1	Sham	Device	2.6	0.57	6
Ma et al., 2015	Intervention	China	Endpoint	49	2015	VAS	10	d	M1	rTMS	Device	3.65	0.82	20	1	20													2	20
Ma et al., 2015	Comparator	China	Endpoint	49	2015	VAS	10	d	M1	Sham	Device	6.33	0.87	20	1	20													1	20
Malavera et al., 2016	Intervention	Colombia	Endpoint	54	2016	VAS	30	d	M1	rTMS	Device	3.02	2.64	27
Malavera et al., 2016	Comparator	Colombia	Endpoint	54	2016	VAS	30	d	M1	Sham	Device	3.88	2.68	27
Nabi et al., 2021	Intervention	Iran	Endpoint	60	2021	NRS	3	m		TENS	Device	3.43	0.77	30
Nabi et al., 2021	Comparator	Iran	Endpoint	60	2021	NRS	3	m		Duloxetine	Drug	2.76	0.77	30
Nurmikko et al., 2007	Intervention	UK	Endpoint	125	2007	NRS	5	w	Oral	Sativex	Drug	5.35	0.37	63	18	63			14	63	8	63							6	63	4	63
Nurmikko et al., 2007	Comparator	UK	Endpoint	125	2007	NRS	5	w	Oral	Placebo	Drug	6.54	0.29	62	9	62			7	62	3	63							9	62	0	62
Pei et al., 2019	Comparator	China	Endpoint	75	2019	VAS	12	d	M1	Sham	Device	6.02	0.84	20
Pei et al., 2019	Comparator	China	Endpoint	75	2019	VAS	12	d	M1	Sham	Device	6.02	0.84	20
Pei et al., 2019 (10-Hz)	Intervention	China	Endpoint	75	2019	VAS	12	d	M1	rTMS(10-Hz)	Device	3.01	0.5	20
Pei et al., 2019 (5-Hz)	Intervention	China	Endpoint	75	2019	VAS	12	d	M1	rTMS(5-Hz)	Device	4.25	0.43	20
Rice et al., 2014	Intervention	UK	Endpoint	183	2014	NRS	4	w	Oral	EMA401	Drug	2.289	1.753	92					3	92									6	92
Rice et al., 2014	Comparator	UK	Endpoint	183	2014	NRS	4	w	Oral	Placebo	Drug	1.601	1.661	91					3	91									2	91
Rog et al., 2005	Intervention	UK	Endpoint	66	2005	NRS	4	w	Oral	Savitex	Drug	3.85	2.12	33	18	34			3	34	1	34							1	34	2	34
Rog et al., 2005	Comparator	UK	Endpoint	66	2005	NRS	4	w	Oral	Placebo	Drug	4.96	2.21	32	5	32			2	32	0	32							3	32	0	32
Sheng et al., 2022	Intervention	China	Endpoint	70	2022	VAS	12	m	Spinal cord	SCS	Device	2.06	0.49	29
Sheng et al., 2022	Comparator	China	Endpoint	70	2022	VAS	12	m	Spinal cord	PRF	Device	4.128	1.31	38
Simpson et al., 2008	Intervention	USA	Change from baseline	307	2008	Gracely Pain Scale	12	w	Skin	Capsaicin 8%	Drug	6.24	7.31	225					5	225	1	225									6	225
Simpson et al., 2008	Comparator	USA	Change from baseline	307	2008	Gracely Pain Scale	12	w	Skin	Placebo	Drug	2.07	6.82	82					1	82	2	82									4	82
Yang et al., 2022	Intervention	South Korea	Endpoint	20	2022	NRS	1	w	M1	rTMS	Device	5.3	1.1	10
Yang et al., 2022	Comparator	South Korea	Endpoint	20	2022	NRS	1	w	M1	Sham	Device	6.2	1.5	10
Yilmaz et al., 2014	Intervention	Turkey	Endpoint	16	2014	VAS	6	m	Spinal Cord	rTMS	Device	7.2	1.3	9
Yilmaz et al., 2014	Comparator	Turkey	Endpoint	16	2014	VAS	6	m	Spinal Cord	Sham	Device	6.62	0.92	7

## Sheet: Sheet2
Study ID	Intervention	Country	Comments	Total number randomised	Year	Pain_Scale	last recordind	Unit	Place_of_stimulation	category	Intervention_Name	Intervention Type	Funding	Disease_Type	Mean	SD	No	Dizziness Endpoint n	Dizziness Endpoint N	Hypertention Endpoint n	Hypertention Endpoint N	Neusea Endpoint n	Neusea Endpoint N	Vomitting Endpoint n	Vomitting Endpoint N	Insomia Endpoint n	Insomia Endpoint N	Depression/ Anxiety Endpoint n	Depression/ Anxiety Endpoint N	Death Endpoint n	Death Endpoint N	Headache Endpoint n	Headache Endpoint N	Diarrhea endpoint n	Diarrhea endpoint N
Bi et al., 2015	Intervention	China	Endpoint	52	2015	VAS	12	w	Spinal Cord	TENS	TENS	Device	Government	SCI	2.14	0.91	24
Bi et al., 2015	Comparator	China	Endpoint	52	2015	VAS	12	w	Spinal Cord	Sham	Sham	Device	Government	SCI	3.87	1.45	24
Cheing and Luk 2005	Intervention	Hong Kong	Endpoint	19	2005	VAS	11	d	Hand	TENS	TENS	Device	Not reported	NP	1.7	1.7	10
Cheing and Luk 2005	Comparator	Hong Kong	Endpoint	19	2005	VAS	11	d	Hand	Sham	Sham	Device	Not reported	NP	4.6	2	9
deOliveira et al., 2014	Intervention	Brazil	Endpoint	23	2014	VAS	10	d	DLPFC	rTMS	rTMS	Device	University	Central poststroke pain	0.07	1.2	11
deOliveira et al., 2014	Comparator	Brazil	Endpoint	23	2014	VAS	10	d	DLPFC	Sham	Sham	Device	University	Central poststroke pain	1	1.97	11
Kirmaci et al., 2023	Intervention	Turkey	Endpoint	31	2023	VAS	4	w	Muscle	TENS	TENS	Device	University	Multiple Sclerosis	1.73	1.09	15
Kirmaci et al., 2023	Comparator	Turkey	Endpoint	31	2023	VAS	4	w	Muscle	Usual Care	IFC	Device	University	Multiple Sclerosis	2.22	1.2	15
Khedr et al., 2015	Intervention	Egypt	Endpoint	34	2015	VAS	10	d	M1	rTMS	rTMS	Device	Author self-supported	NP	3.91	0.97	17
Khedr et al., 2015	Comparator	Egypt	Endpoint	34	2015	VAS	10	d	M1	Sham	Sham	Device	Author self-supported	NP	5.1	1.05	17
Kumar et al., 2007	Intervention	Canada	Endpoint	100	2006	VAS	6	m	Spinal Cord	SCS	SCS	Device	Private Company	failed back surgery syndrome	40.6	24.9	50
Kumar et al., 2007	Comparator	Canada	Endpoint	100	2006	VAS	6	m	Oral	Usual Care	CMM	Drug	Private Company	failed back surgery syndrome	51.6	26.7	44
Li et al., 2022	Intervention	China	Endpoint	44	2022	VAS	6	m	Spinal Cord	SCS	SCS	Device	University	postherpetic neuralgia	1.75	1.04	20
Li et al., 2022	Comparator	China	Endpoint	44	2022	VAS	6	m	Spinal Cord	Usual Care	PFR	Device	University	postherpetic neuralgia	4.11	0.24	20
Liu et al., 2020	Intervention	China	Endpoint	63	2020	NRS	24	w	Spinal Cord	SCS	SCS	Device	University	Herpes Zoster-Related Pain	4.37	2.43	31
Liu et al., 2020	Comparator	China	Endpoint	63	2020	NRS	24	w	Spinal Cordd	Usual Care	PRF	Device	University	Herpes Zoster-Related Pain	4.23	2.64	32
Sun et al., 2019	Intervention	China	Endpoint	21	2019	NRS	6	w	M1	rTMS	rTMS	Device	Government	SCI	1.4	0.47	11
Sun et al., 2019	Comparator	China	Endpoint	21	2019	NRS	6	w	M1	Sham	Sham	Device	Government	SCI	2.6	0.57	6
Ma et al., 2015	Intervention	China	Endpoint	49	2015	VAS	10	d	M1	rTMS	rTMS	Device	Not reported	postherpetic neuralgia	3.65	0.82	20	1	20													2	20
Ma et al., 2015	Comparator	China	Endpoint	49	2015	VAS	10	d	M1	Sham	Sham	Device	Not reported	postherpetic neuralgia	6.33	0.87	20	1	20													1	20
Malavera et al., 2016	Intervention	Colombia	Endpoint	54	2016	VAS	30	d	M1	rTMS	rTMS	Device	Government	phantom limb pain	3.02	2.64	27
Malavera et al., 2016	Comparator	Colombia	Endpoint	54	2016	VAS	30	d	M1	Sham	Sham	Device	Government	phantom limb pain	3.88	2.68	27
Nabi et al., 2021	Intervention	Iran	Endpoint	60	2021	NRS	3	m	Skin	TENS	TENS	Device	Author self-supported	Diabetic neuropathy	3.43	0.77	30
Nabi et al., 2021	Comparator	Iran	Endpoint	60	2021	NRS	3	m	Oral	Usual Care	Duloxetine	Drug	Author self-supported	Diabetic neuropathy	2.76	0.77	30
Pei et al., 2019	Comparator	China	Endpoint	75	2019	VAS	12	d	M1	Sham	Sham	Device	Not reported	postherpetic neuralgia	6.02	0.84	20
Pei et al., 2019	Comparator	China	Endpoint	75	2019	VAS	12	d	M1	Sham	Sham	Device	Not reported	postherpetic neuralgia	6.02	0.84	20
Pei et al., 2019 (10-Hz)	Intervention	China	Endpoint	75	2019	VAS	12	d	M1	rTMS	rTMS	Device	Not reported	postherpetic neuralgia	3.01	0.5	20
Pei et al., 2019 (5-Hz)	Intervention	China	Endpoint	75	2019	VAS	12	d	M1	rTMS	rTMS	Device	Not reported	postherpetic neuralgia	4.25	0.43	20
Sheng et al., 2022	Intervention	China	Endpoint	70	2022	VAS	12	m	Spinal Cord	SCS	SCS	Device	Not reported	postherpetic neuralgia	2.06	0.49	29
Sheng et al., 2022	Comparator	China	Endpoint	70	2022	VAS	12	m	Spinal Cord	Usual Care	PRF	Device	Not reported	postherpetic neuralgia	4.128	1.31	38
Yang et al., 2022	Intervention	China	Endpoint	20	2022	NRS	1	w	M1	rTMS	rTMS	Device	Government	Diabetic neuropathy	5.3	1.1	10
Yang et al., 2022	Comparator	China	Endpoint	20	2022	NRS	1	w	M1	Sham	Sham	Device	Government	Diabetic neuropathy	6.2	1.5	10
Yilmaz et al., 2014	Intervention	China	Endpoint	16	2014	VAS	6	m	Spinal Cord	rTMS	rTMS	Device	Not reported	SCI	7.2	1.3	9
Yilmaz et al., 2014	Comparator	China	Endpoint	16	2014	VAS	6	m	Spinal Cord	Sham	Sham	Device	Not reported	SCI	6.62	0.92	7

## Sheet: Sheet3
Study ID	Intervention	Country	Comments	Total number randomised	Year	Pain Scale	last recordind	Unit	Place_of_stimulation	Intervention_Name	Intervention Type	Mean	SD	No	Dizziness Endpoint n	Dizziness Endpoint N	Hypertention Endpoint n	Hypertention Endpoint N	Neusea Endpoint n	Neusea Endpoint N	Vomitting Endpoint n	Vomitting Endpoint N	Insomia Endpoint n	Insomia Endpoint N	Depression/ Anxiety Endpoint n	Depression/ Anxiety Endpoint N	Death Endpoint n	Death Endpoint N	Headache Endpoint n	Headache Endpoint N	Diarrhea endpoint n	Diarrhea endpoint N
Backonja et al., 2008	Intervention	USA	Change from baseline	402	2008	NPR	12	w	Skin	Capsaicin 8%	Drug	1.7	1.72	206	5	205	7	205	8	205	6	205							7	205
Backonja et al., 2008	Comparator	USA	Change from baseline	402	2008	NPR	12	w	Skin	Placebo	Drug	1.2	1.82	196	6	197	4	197	2	197	3	197							8	197
Backonja et al., 2010	Intervention	USA	Change from baseline	38	2010	NPRS	28	d	Skin	Capsaicin 8%	Drug	1.8	1.8	26
Backonja et al., 2010	Comparator	USA	Change from baseline	38	2010	NPRS	28	d	Skin	Placebo	Drug	0.2	1.1	12
Rice et al., 2021 (EMPHENE, 25mg)	Intervention	UK	Change from baseline	129	2021	NRS	12	w	Oral	EMA401(25mg)	Drug	1	1.9	43	1	43			1	43									0	43	3	43
Rice et al., 2021 (EMPHENE)	Comparator	UK	Change from baseline	129	2021	NRS	12	w	Oral	Placebo	Drug	1.5	2.2	43	3	43			2	43									3	43	3	43
Rice et al., 2021 (EMPHENE,100mg)	Intervention	UK	Change from baseline	129	2021	NRS	12	w	Oral	EMA401(100mg)	Drug	2	2.4	43	1	43			1	43									2	43	2	43
Rice et al., 2021 (EMPHENE)	Comparator	UK	Change from baseline	129	2021	NRS	12	w	Oral	Placebo	Drug	1.5	2.2	43	3	43			2	43									3	43	3	43
Rice et al., 2021 (EMPADINE)	Intervention	UK	Change from baseline	137	2021	NRS	12	w	Oral	EMA401(100mg)	Drug	1.6	1.8	70	3	69			2	69									2	43	3	69
Rice et al., 2021 (EMPADINE)	Comparator	UK	Change from baseline	137	2021	NRS	12	w	Oral	Placebo	Drug	1.3	1.6	67	2	66			1	66									3	43	1	66

## Sheet: Dizziness
Study Identifier	Arms	Intervention_Name	Intervention_Type	n	N
Backonja et al., 2008	Intervention	Capsaicin 8%	Drug	5	205
Backonja et al., 2008	Comparator	Placebo	Drug	6	197
Haanpää et al., 2016	Intervention	Capsaicin 8%	Drug	0	282
Haanpää et al., 2016	Comparator	Pregabalin	Drug	51	277
Hosomi et al., 2020	Intervention	rTMS	Device	2	72
Hosomi et al., 2020	Comparator	Sham	Device	1	71
Ma et al., 2015	Intervention	rTMS	Device	1	20
Ma et al., 2015	Comparator	Sham	Device	1	20
Nurmikko et al., 2007	Intervention	sativex	Drug	18	63
Nurmikko et al., 2007	Comparator	Placebo	Drug	9	62
Rice et al., 2021 (EMPHENE,25mg)	Intervention	EMA401(25mg)	Drug	1	43
Rice et al., 2021 (EMPHENE)	Comparator	Placebo	Drug	3	43
Rice et al., 2021 (EMPHENE,100mg)	Intervention	EMA401(100mg)	Drug	1	43
Rice et al., 2021 (EMPHENE)	Comparator	Placebo	Drug	3	43
Rice et al., 2021 (EMPADINE)	Intervention	EMA401(100mg)	Drug	3	69
Rice et al., 2021 (EMPADINE)	Comparator	Placebo	Drug	2	66
Rog et al., 2005	Intervention	Savitex	Drug	18	34
Rog et al., 2005	Comparator	Placebo	Drug	5	32
Serpell et al., 2014	Intervention	Sativex	Drug	73	128
Serpell et al., 2014	Comparator	Placebo	Drug	20	118
Webster et al., 2010	Intervention	Capsaicin 8%	Drug	1	102
Webster et al., 2010	Comparator	Placebo	Drug	6	53

## Sheet: Hypertention
Study Identifier	Arms	Intervention_Name	Intervention_Type	n	N
Backonja et al., 2008	Intervention	Capsaicin 8%	Drug	7	205
Backonja et al., 2008	Comparator	Placebo	Drug	4	197
Webster et al., 2010	Intervention	Capsaicin 8%	Drug	3	102
Webster et al., 2010	Comparator	Placebo	Drug	0	53

## Sheet: Neusea
Study Identifier	Arms	Intervention_Name	Intervention_Type	n	N
Backonja et al., 2008	Intervention	Capsaicin 8%	Drug	8	205
Backonja et al., 2008	Comparator	Placebo	Drug	2	197
Clifford et al., 2012	Intervention	Capsaicin 8%	Drug	11	332
Clifford et al., 2012	Comparator	Placebo	Drug	4	162
Haanpää et al., 2016	Intervention	Capsaicin 8%	Drug	1	282
Haanpää et al., 2016	Comparator	Pregabalin	Drug	30	277
Nurmikko et al., 2007	Intervention	sativex	Drug	14	63
Nurmikko et al., 2007	Comparator	Placebo	Drug	7	62
Rice et al., 2021 (EMPHENE,25mg)	Intervention	EMA401(25mg)	Drug	1	43
Rice et al., 2021 (EMPHENE)	Comparator	Placebo	Drug	2	43
Rice et al., 2021 (EMPHENE,100mg)	Intervention	EMA401(100mg)	Drug	1	43
Rice et al., 2021 (EMPHENE)	Comparator	Placebo	Drug	2	43
Rice et al., 2021 (EMPADINE)	Intervention	EMA401(100mg)	Drug	2	69
Rice et al., 2021 (EMPADINE)	Comparator	Placebo	Drug	1	66
Rice et al., 2014	Intervention	EMA401	Drug	3	92
Rice et al., 2014	Comparator	Placebo	Drug	3	91
Rog et al., 2005	Intervention	Savitex	Drug	3	34
Rog et al., 2005	Comparator	Placebo	Drug	2	32
Serpell et al., 2014	Intervention	Sativex	Drug	22	128
Serpell et al., 2014	Comparator	Placebo	Drug	9	118
Simpson et al., 2008	Intervention	Capsaicin 8%	Drug	5	225
Simpson et al., 2008	Comparator	Placebo	Drug	1	82

## Sheet: Vomitting
Study Identifier	Arms	Intervention_Name	Intervention_Type	n	N
Backonja et al., 2008	Intervention	Capsaicin 8%	Drug	6	205
Backonja et al., 2008	Comparator	Placebo	Drug	3	197
Nurmikko et al., 2007	Intervention	sativex	Drug	8	63
Nurmikko et al., 2007	Comparator	Placebo	Drug	3	63
Rog et al., 2005	Intervention	Savitex	Drug	1	34
Rog et al., 2005	Comparator	Placebo	Drug	0	32
Serpell et al., 2014	Intervention	Sativex	Drug	6	128
Serpell et al., 2014	Comparator	Placebo	Drug	3	118
Simpson et al., 2008	Intervention	Capsaicin 8%	Drug	1	225
Simpson et al., 2008	Comparator	Placebo	Drug	2	82

## Sheet: Headache
Study Identifier	Arms	Intervention_Name	Intervention_Type	n	N
Backonja et al., 2008	Intervention	Capsaicin 8%	Drug	7	205
Backonja et al., 2008	Comparator	Placebo	Drug	8	197
Haanpää et al., 2016	Intervention	Capsaicin 8%	Drug	3	282
Haanpää et al., 2016	Comparator	Pregabalin	Drug	26	277
Hosomi et al., 2020	Intervention	rTMS	Device	2	72
Hosomi et al., 2020	Comparator	Sham	Device	4	71
Ma et al., 2015	Intervention	rTMS	Device	2	20
Ma et al., 2015	Comparator	Sham	Device	1	20
Nurmikko et al., 2007	Intervention	sativex	Drug	6	63
Nurmikko et al., 2007	Comparator	Placebo	Drug	9	62
Rice et al., 2021 (EMPHENE,25mg)	Intervention	EMA401(25mg)	Drug	0	43
Rice et al., 2021 (EMPHENE)	Comparator	Placebo	Drug	3	43
Rice et al., 2021 (EMPHEN,100mg)	Intervention	EMA401(100mg)	Drug	2	43
Rice et al., 2021 (EMPHENE)	Comparator	Placebo	Drug	3	43
Rice et al., 2021 (EMPADINE)	Intervention	EMA401(100mg)	Drug	2	43
Rice et al., 2021 (EMPADINE)	Comparator	Placebo	Drug	3	43
Rice et al., 2014	Intervention	EMA401	Drug	6	92
Rice et al., 2014	Comparator	Placebo	Drug	2	91
Rog et al., 2005	Intervention	Savitex	Drug	1	34
Rog et al., 2005	Comparator	Placebo	Drug	3	32
Serpell et al., 2014	Intervention	Sativex	Drug	14	128
Serpell et al., 2014	Comparator	Placebo	Drug	2	118

## Sheet: Diarrhea
Study Identifier	Arms	Intervention_Name	Intervention_Type	n	N
Clifford et al., 2012	Intervention	Capsaicin 8%	Drug	12	332
Clifford et al., 2012	Comparator	Placebo	Drug	2	162
Haanpää et al., 2016	Intervention	Capsaicin 8%	Drug	0	282
Haanpää et al., 2016	Comparator	Pregabalin	Drug	7	277
Nurmikko et al., 2007	Intervention	sativex	Drug	4	63
Nurmikko et al., 2007	Comparator	Placebo	Drug	0	62
Rice et al., 2021 (EMPHENE,25mg)	Intervention	EMA401(25mg)	Drug	3	43
Rice et al., 2021 (EMPHENE)	Comparator	Placebo	Drug	3	43
Rice et al., 2021 (EMPHENE,100mg)	Intervention	EMA401(100mg)	Drug	2	43
Rice et al., 2021 (EMPHENE)	Comparator	Placebo	Drug	3	43
Rice et al., 2021 (EMPADINE)	Intervention	EMA401(100mg)	Drug	3	69
Rice et al., 2021 (EMPADINE)	Comparator	Placebo	Drug	1	66
Rog et al., 2005	Intervention	Savitex	Drug	2	34
Rog et al., 2005	Comparator	Placebo	Drug	0	32
Serpell et al., 2014	Intervention	Sativex	Drug	8	128
Serpell et al., 2014	Comparator	Placebo	Drug	2	118
Simpson et al., 2008	Intervention	Capsaicin 8%	Drug	6	225
Simpson et al., 2008	Comparator	Placebo	Drug	4	82
