# Supplementary material for: Emerging Therapeutic Modalities and Pharmacotherapies in Neuropathic Pain Management: A Systematic Review and Meta-Analysis of Parallel Randomized Controlled Trials
Source: Pain Res Manag. 2024 Dec 26;2024:6782574. doi: 10.1155/prm/6782574 (PMC11695085; doi:10.1155/prm/6782574)
Supplement: Supporting Information 4 — R code used for the meta-analysis and the generation of forest plots and funnel plots. [file 6782574.f4.Rmd]

---
title: "Meta-analysis"
author: "Ernest Kissi Kontor"
date: "2023-12-03"
output: html_document
---

```{r setup, include=FALSE}
knitr::opts_chunk$set(echo = TRUE)
#Loading libraries
library(meta) # For making the meta-analysis plot
library(readxl) # for importing excel files
library(robvis) # for making the risk of bias chart
library(dmetar)# for meta-analysis
library(metasens)# For limit meta-analysis
library(ggplot2)

```

```{r}
#Importing Endpoint data
data <- read_excel("C:\\Users\\Ernes\\OneDrive\\Documents\\DataSheet.xlsx",sheet="Sheet1")
```

```{r}
#subsetting endpoint data to Intervention and Comparator
event.e <- subset(data,Intervention=="Intervention" )
event.c <- subset(data, Intervention=="Comparator")
nrow(event.c)
nrow(event.e)
```

```{r}
#Creating a variable meta for the object meta (End point data)
meta <- metacont(n.e=event.e$No,mean.e=event.e$Mean,sd.e = event.e$SD,n.c =event.c$No,mean.c=event.c$Mean,sd.c=event.c$SD, studlab = event.e$`Study ID`,subgroup =event.e$`Intervention Type` ,subgroup.name="Intervention Type",prediction.subgroup=T,label.e="Intervention",label.c="Comparator",sm="SMD",common=FALSE,random=TRUE,overall=FALSE )
```

```{r}
#Plotting forest Plot for meta  and saving the plot (End point Data)

svg("Endpoint_plot1.svg",width=15, height=15)
forest(meta,label="RevMan5",col.square = "blue",col.diamond = "darkred",col.subgroup = "blue",label.right = "Favours comparator", 
  label.left = "Favours intervention",  fontsize=16,fontfamily="Times",fs.heading=20,fs.random=16,fs.study=18,spacing=2,squaresize=0.8,fs.axis = 18,fs.hetstat=18,fs.xlab=20)
dev.off()
```

```{r}
#Importing endpoint data on only Device Interventions
data1 <- read_excel("C:\\Users\\Ernes\\OneDrive\\Documents\\DataSheet.xlsx",sheet="Sheet2")
```

```{r}
#Subsetting endpoint data on Device Intervention into Intervention and Comparator
event.e <- subset(data1,Intervention=="Intervention" )
event.c <- subset(data1, Intervention=="Comparator")
nrow(event.c)
nrow(event.e)
```

```{r}
#Creating a object meta1. This will bw used for further processing such as funnel plot, egger's test and meta-regression
meta1<- metacont(n.e=event.e$No,mean.e=event.e$Mean,sd.e = event.e$SD,n.c =event.c$No,mean.c=event.c$Mean,sd.c=event.c$SD, studlab = event.e$`Study ID`,label.e="Intervention",label.c="Comparator",sm="SMD",common=FALSE,random=TRUE,overall=FALSE )
```


```{r}
#Creating a object meta1.1 with subgroup analysis  of device type
meta1.1 <- metacont(n.e=event.e$No,mean.e=event.e$Mean,sd.e = event.e$SD,n.c =event.c$No,mean.c=event.c$Mean,sd.c=event.c$SD, studlab = event.e$`Study ID`,subgroup =event.e$Intervention_Name ,subgroup.name="Device Type",prediction.subgroup=T,label.e="Intervention",label.c="Comparator",sm="SMD",common=FALSE,random=TRUE,overall=FALSE )
```

```{r}
 #Plotting forest Plot for the meta.1.1  and saving the plot
svg("device_endpoint_plot.svg",width=16, height=16)
forest(meta1.1,label="RevMan5",col.square = "blue",col.diamond = "darkred",col.subgroup = "blue",label.right = "Favours comparator", 
  label.left = "Favours intervention",  fontsize=16,fontfamily="Times",fs.heading=20,fs.random=16,fs.study=18,spacing=2,squaresize=0.8,fs.axis = 18,fs.hetstat=18,fs.xlab=20)
dev.off()
```


```{r}
#Making contour funnel plot 
svg("myfunnel2.svg", width=12, height=10)
# Define fill colors for contour
col.contour = c("lightblue", "blue", "grey75")

# Set global parameters for axis text and labels
par(cex.axis = 1.5,   # Increase axis text size
    cex.lab = 1.5,    # Increase axis label size
    font.lab = 2)     # Make axis labels bold

# Generate funnel plot with increased point size and black points
funnel(meta1, xlim = c(-5, 4),
       contour = c(0.9, 0.95, 0.99),
       col.contour = col.contour,
       cex = 2,
       pch = 16,      # Use a filled point symbol
       col = rep("black", length(meta1$TE)))

# Add a legend in the top right corner with bigger text
legend("topright", 
       legend = c("p < 0.1", "p < 0.05", "p < 0.01"),
       fill = col.contour,
       cex = 2)  # Increase legend text size

dev.off()


```

```{r}
# Performing Egger's test for meta-analysis (Intervention Device)
metabias(meta1, method.bias = "Egger")
```

```{r}
#Trim and fill  and limit meta
tf.publ = trimfill(meta1)
tf.publ
l1.publ = limitmeta(meta1)
l1.publ
```


```{r}
svg("new_plot.svg", width = 10, height = 10)

par(mfrow = c(2, 2), pty = "s",
    oma = c(0, 0, 0, 0), mar = c(4.1, 3.1, 2.1, 1.1))

funnel(meta1, xlim = c(-5, 4), axes = FALSE)
axis(1, at = c(-5,-4,-3,-2,-1, 0, 1,2,3, 4))
axis(2, at = c(0, 0.2, 0.4, 0.6, 0.8))
box()
title(main = "A) Funnel plot", adj = 0)

funnel(meta1, xlim = c(-5, 4), axes = FALSE,
       contour.levels = c(0.9, 0.95, 0.99),
       col.contour = c("lightblue", "blue", "grey75"))
legend("topright",
       c("p < 1%", "1% < p < 5%", "5% < p < 10%", "p > 10%"),
       fill = c("lightblue", "blue", "grey75", "white"),
       border = "white", bg = "white")
axis(1, at = c(-5,-4,-3,-2,-1, 0, 1,2,3, 4))
axis(2, at = c(0, 0.2, 0.4, 0.6, 0.8))
box()
title(main = "B) Contour-enhanced funnel plot", adj = 0)

funnel(tf.publ, xlim = c(-5, 4), axes = FALSE)
axis(1, at = c(-5,-4,-3,-2,-1, 0, 1,2,3, 4))
axis(2, at = c(0, 0.2, 0.4, 0.6, 0.8))
box()
title(main = "C) Trim-and-fill method", adj = 0)

funnel(l1.publ, xlim = c(-5, 4), axes = FALSE,
       col.line = 8, lwd.line = 3)
axis(1, at = c(-5,-4,-3,-2,-1, 0, 1,2,3, 4))
axis(2, at = c(0, 0.2, 0.4, 0.6, 0.8))
box()
title(main = "D) Limit meta-analysis", adj = 0)

dev.off()
```


```{r}
#Regression Analysis with year as covariant. Here, year was seen as ordinal data 
Year <- event.e$Year
meta.reg <- metareg(meta1,~factor(Year))
meta.reg
```


```{r}
#Regression Analysis with funding as covariant
funding <- event.e$Funding
meta.reg <- metareg(meta1,~factor(funding))
meta.reg
```


```{r}
#Regression Analysis with category of comparator as covariant
comp<- event.c$category
meta.reg <- metareg(meta1,~factor(comp))
meta.reg

```

```{r}
#Regression Analysis with Disease Type as moderator
disease<- event.e$Disease_Type
meta.reg <- metareg(meta1,~factor(disease))
meta.reg

```


```{r}
#Importing change from baseline data
data2 <-read_excel("C:\\Users\\Ernes\\OneDrive\\Documents\\DataSheet.xlsx",sheet="Sheet3")
```

```{r}
#Subsetting endpoint data on baseline drug Intervention into Intervention and Comparator
event.e <- subset(data2,Intervention=="Intervention" )
event.c <- subset(data2, Intervention=="Comparator")
nrow(event.c)
nrow(event.e)
```

```{r} 
#Creating a object meta2 for change from baseline data
meta2 <- metacont(n.e=event.e$No,mean.e=event.e$Mean,sd.e = event.e$SD,n.c =event.c$No,mean.c=event.c$Mean,sd.c=event.c$SD, studlab = event.e$`Study ID`,label.e="Intervention",label.c="Comparator",prediction = T,sm="SMD",common=FALSE,random=TRUE,overall=T)
```


```{r}
 #Plotting forest Plot  and saving the plot, Change from baseline Drugs
svg("CfB_drugs.svg",width=16, height=10)
forest(meta2,label="RevMan5",col.square = "blue",col.diamond = "darkred",label.right = "Favours intervention", 
  label.left = "Favours comparator",  fontsize=16,fontfamily="Times",fs.heading=20,fs.random=16,fs.study=18,spacing=2,squaresize=0.8,fs.axis = 18,fs.hetstat=18,fs.xlab=20)
dev.off()
```

```{r}
# Performing Egger's test fOR change from baseline data. The k is smaller, this was done for the purpose of the GRADE
CfB <- metabias(meta2, method.bias = "linreg",k.min=5)
```

```{r}
svg("myfunnel_Change from baseline_drug.svg", width=12, height=10)
# Define fill colors for contour
col.contour = c("lightblue", "blue", "grey75")

# Set global parameters for axis text and labels
par(cex.axis = 1.5,   # Increase axis text size
    cex.lab = 1.5,    # Increase axis label size
    font.lab = 2)     # Make axis labels bold

# Generate funnel plot with increased point size and black points
funnel(meta2, xlim = c(-5, 4),
       contour = c(0.9, 0.95, 0.99),
       col.contour = col.contour,
       cex = 2,
       pch = 16,      # Use a filled point symbol
       col = rep("black", length(meta2$TE)))

# Add a legend in the top right corner with bigger text
legend("topright", 
       legend = c("p < 0.1", "p < 0.05", "p < 0.01"),
       fill = col.contour,
       cex = 2)  # Increase legend text size

dev.off()

```

```{r}
#Importing drugs_endpoint
data3 <-read_excel("C:\\Users\\Ernes\\OneDrive\\Documents\\DataSheet.xlsx",sheet="Sheet4")
```

```{r}
#Subsetting endpoint data on drug_endpoint Intervention into Intervention and Comparator
event.e <- subset(data3,Intervention=="Intervention" )
event.c <- subset(data3, Intervention=="Comparator")
nrow(event.c)
nrow(event.e)
```

```{r}
#Creating a object meta3 for endpoint_drug data
meta3 <- metacont(n.e=event.e$No,mean.e=event.e$Mean,sd.e = event.e$SD,n.c =event.c$No,mean.c=event.c$Mean,sd.c=event.c$SD, studlab = event.e$`Study ID`,label.e="Intervention",label.c="Comparator",prediction = T,sm="SMD",common=FALSE,random=TRUE,overall=T)
```

```{r}
 #Plotting forest Plot  and saving the plot, Change from Endpoint Drugs
svg("EP_drugs.svg",width=16, height=10)
forest(meta3,label="RevMan5",col.square = "blue",col.diamond = "darkred",label.right = "Favours comparator", 
  label.left = "Favours intervention",  fontsize=16,fontfamily="Times",fs.heading=20,fs.random=16,fs.study=18,spacing=2,squaresize=0.8,fs.axis = 18,fs.hetstat=18,fs.xlab=20)
dev.off()
```

```{r}
# Performing Egger's test fOR Endpoint_drug. The k is smaller, this was done for the purpose of the GRADE
EP <- metabias(meta3, method.bias = "linreg",k.min=3)
```

```{r}
svg("myfunnel_Endpoint_drug.svg", width=12, height=10)
# Define fill colors for contour
col.contour = c("lightblue", "blue", "grey75")

# Set global parameters for axis text and labels
par(cex.axis = 1.5,   # Increase axis text size
    cex.lab = 1.5,    # Increase axis label size
    font.lab = 2)     # Make axis labels bold

# Generate funnel plot with increased point size and black points
funnel(meta3, xlim = c(-5, 4),
       contour = c(0.9, 0.95, 0.99),
       col.contour = col.contour,
       cex = 2,
       pch = 16,      # Use a filled point symbol
       col = rep("black", length(meta2$TE)))

# Add a legend in the top right corner with bigger text
legend("topright", 
       legend = c("p < 0.1", "p < 0.05", "p < 0.01"),
       fill = col.contour,
       cex = 2)  # Increase legend text size

dev.off()
```


```{r}
#Subsetting dizziness adverse event data on Arms into Intervention and Comparator
event.e <- subset(dizziness,Arms=="Intervention" )
event.c <- subset(dizziness,Arms=="Comparator")
nrow(event.c)
nrow(event.e)
```

```{r}
# creating an object meta.dizziness
meta.dizziness <- metabin(event.e = event.e$n,n.e=event.e$N,event.c=event.c$n,n.c=event.c$N,studlab =event.e$`Study Identifier`,sm="RR",subgroup = event.e$Intervention_Type, subgroup.name = "Intervention Type",label.e="Intervention",label.c="Comparator",common = F,random = T,overall=F )
```

```{r}
png("myplot4.png",width=1000, height=800)
forest(meta.dizziness,label="RevMan5",col.square = "blue",col.diamond = "darkred",col.subgroup = "blue",label.right = "Favours comparator", 
  label.left = "Favours intervention",  fontsize=16,fontfamily="Times",fs.heading=20,fs.random=16,fs.study=18,spacing=2,squaresize=0.8,fs.axis = 18,fs.hetstat=18,fs.xlab=20)
dev.off()
```

```{r}
#Importing headache adverse event data
headache <- read_excel("C:\\Users\\Ernes\\Documents\\DataSheet.xlsx",sheet="Headache")
```

```{r}
#Subsetting headache adverse event data on Arms into Intervention and Comparator
event.e <- subset(headache,Arms=="Intervention" )
event.c <- subset(headache,Arms=="Comparator")
nrow(event.c)
nrow(event.e)
```

```{r}
#Creating an object meta.headache
meta.headache <- metabin(event.e = event.e$n,n.e=event.e$N,event.c=event.c$n,n.c=event.c$N,studlab =event.e$`Study Identifier`,sm="RR",subgroup = event.e$Intervention_Type, subgroup.name = "Intervention Type",label.e="Intervention",label.c="Comparator",common = F,random = T,overall=F )
```

```{r}
#plotting and saving  funnel plot for meta.headache
png("myplot5.png",width=1000, height=800)
forest(meta.headache,label="RevMan5",col.square = "blue",col.diamond = "darkred",col.subgroup = "blue",label.right = "Favours comparator", 
  label.left = "Favours intervention",  fontsize=16,fontfamily="Times",fs.heading=20,fs.random=16,fs.study=18,spacing=2,squaresize=0.8,fs.axis = 18,fs.hetstat=18,fs.xlab=20)
dev.off()
```

```{r}
#Importing hypertention adverse event data
hypertention <- read_excel("C:\\Users\\Ernes\\Documents\\DataSheet.xlsx",sheet="Hypertention")
```

```{r}
#Subsetting hypertention adverse event data on Arms into Intervention and Comparator
event.e <- subset(hypertention,Arms=="Intervention" )
event.c <- subset(hypertention,Arms=="Comparator")
nrow(event.c)
nrow(event.e)
```

```{r}
# Creating an obeject meta.hypertention 
meta.hypertention <- metabin(event.e = event.e$n,n.e=event.e$N,event.c=event.c$n,n.c=event.c$N,studlab =event.e$`Study Identifier`,sm="RR",label.e="Intervention",label.c="Comparator", prediction= T,common = F,random = T,overall=T )
```

```{r}
#plotting and saving  funnel plot for meta.hypertention
png("myplot6.png",width=1000, height=400)
forest(meta.hypertention,label="RevMan5",col.square = "blue",col.diamond = "darkred",col.subgroup = "blue",label.right = "Favours comparator", 
  label.left = "Favours intervention",  fontsize=16,fontfamily="Times",fs.heading=20,fs.random=16,fs.study=18,spacing=2,squaresize=0.8,fs.axis = 18,fs.hetstat=18,fs.xlab=20)
dev.off()
```

```{r}
#Importing neusea adverse event data
neusea<- read_excel("C:\\Users\\Ernes\\Documents\\DataSheet.xlsx",sheet="Neusea")
```

```{r}
#Subsetting neusea adverse event data on Arms into Intervention and Comparator
event.e <- subset(neusea,Arms=="Intervention" )
event.c <- subset(neusea,Arms=="Comparator")
nrow(event.c)
nrow(event.e)
```
```{r}
#Creating an obeject meta.neusea  
meta.neusea <- metabin(event.e = event.e$n,n.e=event.e$N,event.c=event.c$n,n.c=event.c$N,studlab =event.e$`Study Identifier`,sm="RR",label.e="Intervention",label.c="Comparator", prediction= T,common = F,random = T,overall=T )
```


```{r}
#plotting and saving  funnel plot for meta.neusea
png("myplot7.png",width=1100, height=600)
forest(meta.neusea,label="RevMan5",col.square = "blue",col.diamond = "darkred",col.subgroup = "blue",label.right = "Favours comparator", 
  label.left = "Favours intervention",  fontsize=16,fontfamily="Times",fs.heading=20,fs.random=16,fs.study=18,spacing=2,squaresize=0.8,fs.axis = 18,fs.hetstat=18,fs.xlab=20)
dev.off()
```

```{r}
#Importing vomitting  adverse event data
vomitting<- read_excel("C:\\Users\\Ernes\\Documents\\DataSheet.xlsx",sheet="Vomitting")
```

```{r}
#Subsetting vomitting adverse event data on Arms into Intervention and Comparator
event.e <- subset(vomitting,Arms=="Intervention" )
event.c <- subset(vomitting,Arms=="Comparator")
nrow(event.c)
nrow(event.e)
```

```{r}
#Creating an obeject meta.vomitting 
meta.vomitting <- metabin(event.e = event.e$n,n.e=event.e$N,event.c=event.c$n,n.c=event.c$N,studlab =event.e$`Study Identifier`,sm="RR",label.e="Intervention",label.c="Comparator", prediction= T,common = F,random = T,overall=T )
```

```{r}
#plotting and saving  funnel plot for meta.vomitting
png("myplot8.png",width=1000, height=500)
forest(meta.vomitting,label="RevMan5",col.square = "blue",col.diamond = "darkred",label.right = "Favours comparator", 
  label.left = "Favours intervention",  fontsize=16,fontfamily="Times",fs.heading=20,fs.random=16,fs.study=18,spacing=2,squaresize=0.8,fs.axis = 18,fs.hetstat=18,fs.xlab=20)
dev.off()
```

```{r}
#Importing diarrhea adverse event data
diarrhea<- read_excel("C:\\Users\\Ernes\\Documents\\DataSheet.xlsx",sheet="Diarrhea")
```


```{r}
#Subsetting diarrhea adverse event data on Arms into Intervention and Comparator
event.e <- subset(diarrhea,Arms=="Intervention" )
event.c <- subset(diarrhea,Arms=="Comparator")
nrow(event.c)
nrow(event.e)
```
```{r}
#Creating an object meta.diarrhea 
meta.diarrhea <- metabin(event.e = event.e$n,n.e=event.e$N,event.c=event.c$n,n.c=event.c$N,studlab =event.e$`Study Identifier`,sm="RR",label.e="Intervention",label.c="Comparator", prediction= T,common = F,random = T,overall=T )
```

```{r}
#plotting and saving  funnel plot for meta.diarrhea
png("myplot9.png",width=1100, height=600)
forest(meta.diarrhea,label="RevMan5",col.square = "blue",col.diamond = "darkred",label.right = "Favours comparator", 
  label.left = "Favours intervention",  fontsize=16,fontfamily="Times",fs.heading=20,fs.random=16,fs.study=18,spacing=2,squaresize=0.8,fs.axis = 18,fs.hetstat=18,fs.xlab=20)
dev.off()
```

```{r} 
# importing data for Risk of Bias analysis 
data_rob2 <- read_excel("C:\\Users\\Ernes\\Downloads\\Quality Assessment Neuropathic Pain_rev.xlsx",sheet="Sheet4")
```

```{r}
svg("rob_traffic_NP.svg", width = 10, height = 20)

# Increase the size of the traffic lights and text, adjust text angle, and ensure text fits in the box
rob_traffic_light(data = data_rob2, 
                  tool = "ROB2", 
                  psize = 10) + 
  theme_bw() +  # Use a minimal theme for a cleaner look
  theme(
    axis.text.x = element_text(size = 14, face = "bold", color = "blue"),
    axis.text.y = element_text(size = 14, angle = 0, face = "bold", color = "blue"),  # Set angle to 0 for horizontal text
    axis.title.x = element_text(size = 16, face = "bold", color = "darkblue"),  # Make x-axis title bigger and bold
    axis.title.y = element_text(size = 16, face = "bold", color = "darkblue"),  # Make y-axis title bigger and bold
    strip.text = element_text(size = 14, face = "bold", color = "darkred"),
    strip.text.y.left = element_text(angle = 0, color = "darkred"),  # Ensure facet labels are horizontal
    plot.margin = margin(10, 10, 10, 10),  # Adjust margins to give more space
    panel.grid.major = element_line(color = "grey80"),  # Light grey grid lines for better readability
    panel.grid.minor = element_blank() , # Remove minor grid lineslegend.title = element_text(size = 16, face = "bold", color = "black"),  # Make legend title bold and black
    legend.text = element_text(size = 14), 
     legend.title = element_text(size = 16, face="bold",color = "darkblue"),# Increase legend text size
    legend.key.size = unit(1.5, "lines"),  # Increase legend key size
    panel.background = element_rect(fill = "white", color = NA),  # White background for a clean look
    plot.caption = element_text(size = 12, face = "italic", hjust = 0)  # Move caption to lower left
  )  +  # Add your domain as a caption
  scale_fill_manual(values = c("red", "yellow", "green"))  # Custom colors for the traffic lights

dev.off()
```


```{r}
svg("rob_summary_NP.svg", width = 12, height = 6)

rob_summary(data_rob2, tool = "ROB2", overall = TRUE, weighted = FALSE, colour = "cochrane", quiet = FALSE) +  # Use a minimal theme for a cleaner look
  theme(
    axis.text.x = element_text(size = 14, face = "bold", color = "black"),
    axis.text.y = element_text(size = 14, face = "bold", color = "darkred"),legend.text = element_text(size = 14),  # Increase legend text size
    legend.key.size = unit(1.5, "lines"))

dev.off()
```
